# Supplementary material for: Structural and dynamic mechanisms of CBF3-guided centromeric nucleosome formation
Source: Nat Commun. 2021 Mar 19;12:1763. doi: 10.1038/s41467-021-21985-9 (PMC7979930; doi:10.1038/s41467-021-21985-9)
Supplement: Supplementary file 6 — Source Data [file 41467_2021_21985_MOESM6_ESM.xlsx]

## Sheet: Figure 2
Figure 2b
Figure 2c
Figure 2d
				NucCse4/CEN3-601S1+ bound to CBF3core
				CBF3core [nM]_X	0	530	795	1060
				EXP 1_Y	0.00248609	0.220455	0.29076	0.264947
				EXP 2_Y	0.00173453	0.148844	0.182917	0.193004
				EXP 3_Y	0.0012685	0.227202	0.278421	0.227794
				n	3	3	3	3
				Avg	0.00182971	0.198834	0.2507	0.228582
				s.d	0.000614347	0.043424	0.0590245	0.0359779
				n, number of biologically independent samples; Avg, average; s.d, standard deviation
				NucCse4/CEN3-601 bound to CBF3core
				CBF3core [nM]_X	0	530	795	1060
				EXP 1_Y	0.0218801	0.909129	0.857691	0.757203
				EXP 2_Y	-0.0011679	0.764529	0.844094	0.905038
				EXP 3_Y	-0.00693912	0.853023	0.985038	0.736128
				n	3	3	3	3
				Avg	0.00459102	0.842227	0.895608	0.799457
				s.d	0.0152483	0.0729022	0.0777467	0.0920417
				n, number of biologically independent samples; Avg, average; s.d, standard deviation
				NucCse4/CEN3-601S1- bound to CBF3core
				CBF3core [nM]_X	0	530	795	1060
				EXP 1_Y	0.0244101	0.446556	0.547962	0.431347
				EXP 2_Y	-0.0113758	0.352097	0.422204	0.351936
				EXP 3_Y	-0.0158802	0.45532	0.526825	0.390605
				n	3	3	3	3
				Avg	-0.000948644	0.417991	0.498997	0.391296
				s.d	0.0220765	0.0572339	0.0673392	0.03971
				n, number of biologically independent samples; Avg, average; s.d, standard deviation

## Sheet: Figure 3
Figure 3c
		NucCse4/H2B bound to CBF3core
		CBF3core [μM]_X	0	0.106	0.212	0.318	0.424	0.53	0.636	0.795	1.06	1.166
		EXP 1_Y	0.000179738	0.0675046	0.23434	0.388273	0.53978	0.729224	0.929799	0.880859	0.839076	0.788785
		EXP 2_Y	0.00266601	0.102223	0.316932	0.510777	0.672686	0.755543	0.846047	0.83795	0.864026	0.887771
		EXP 3_Y	0.00703991	0.0746957	0.237674	0.466809	0.653309	0.761219	0.967233	0.924061	0.841777	0.809654
		n	3	3	3	3	3	3	3	3	3	3
		Avg	0.00329522	0.0814744	0.262982	0.455286	0.621925	0.748662	0.91436	0.880957	0.848293	0.828737
		s.d	0.0034731	0.0183249	0.0467514	0.0620591	0.0717964	0.0170713	0.0620509	0.0430557	0.0136921	0.0521792
		n, number of biologically independent samples; Avg, average; s.d, standard deviation
		NucCse4/H2B_5mut bound to CBF3core
		CBF3core [μM]_X	0	0.106	0.212	0.318	0.424	0.53	0.636	0.795	1.06	1.166
		EXP 1_Y	0.00816014	0.0772669	0.231002	0.407492	0.533301	0.66774	0.781505	0.834273	0.809195	0.829716
		EXP 2_Y	0.000175525	0.0875401	0.238175	0.417176	0.510789	0.682546	0.814459	0.871914	0.951508	0.905851
		EXP 3_Y	0.00641963	0.126255	0.314333	0.513571	0.533546	0.734005	0.785533	0.833037	0.852637	0.840384
		n	3	3	3	3	3	3	3	3	3	3
		Avg	0.00491843	0.0970206	0.26117	0.446079	0.525879	0.694764	0.793832	0.846408	0.871114	0.85865
		s.d	0.00419866	0.0258333	0.0461798	0.0586493	0.0130686	0.0347811	0.0179761	0.0220975	0.0729334	0.0412237
		n, number of biologically independent samples; Avg, average; s.d, standard deviation
		NucCse4_L1Δ/H2B bound to CBF3core
		CBF3core [μM]_X	0	0.106	0.212	0.318	0.424	0.53	0.636	0.795	1.06	1.166
		EXP 1_Y	0.00641963	0.126255	0.314333	0.513571	0.533546	0.734005	0.785533	0.833037	0.74907	0.786368
		EXP 2_Y	0.00115698	0.0639992	0.289487	0.406432	0.491155	0.652781	0.686726	0.828518	0.920834	0.901954
		EXP 3_Y	0.000329144	0.0549738	0.262986	0.370904	0.466746	0.645677	0.683686	0.836676	0.844357	0.853683
		n	3	3	3	3	3	3	3	3	3	3
		Avg	0.00263525	0.0817426	0.288935	0.430302	0.497149	0.677488	0.718648	0.832744	0.838087	0.847335
		s.d	0.0033034	0.0388119	0.025678	0.0742683	0.0338009	0.0490745	0.0579436	0.00408683	0.0860532	0.058054
		n, number of biologically independent samples; Avg, average; s.d, standard deviation
		NucCse4_L1Δ/H2B_5mut bound to CBF3core
		CBF3core [μM]_X	0	0.106	0.212	0.318	0.424	0.53	0.636	0.795	1.06	1.166
		EXP 1_Y	0.00587641	0.0654587	0.257545	0.308216	0.457629	0.545721	0.640418	0.738286	0.821191	0.880309
		EXP 2_Y	0.00180175	0.0410184	0.187568	0.235758	0.358327	0.447621	0.553528	0.726634	0.772851	0.79676
		EXP 3_Y	0.000453176	0.0436975	0.195766	0.243661	0.368817	0.45688	0.54676	0.663075	0.790126	0.879376
		EXP 4_Y	0.0193268	0.0497463	0.132403	0.212441	0.33708		0.545273	0.622834
		n	4	4	4	4	4	3	4	4	3	3
		Avg	0.00686452	0.0499802	0.19332	0.250019	0.380463	0.483407	0.571495	0.687708	0.794723	0.852148
		s.d	0.00862208	0.0109457	0.051234	0.0409994	0.053111	0.0541638	0.0460892	0.0544329	0.0244957	0.0479703
		n, number of biologically independent samples; Avg, average; s.d, standard deviation

## Sheet: Figure S2
Figure S2a
Figure S2b
Figure S2d
Figure S2e
Figure S2f
		NucCse4/H2B bound to CBF3core
		CBF3core [μM]_X	0	0.106	0.212	0.318	0.424	0.53	0.636	0.795	1.06	1.166
		EXP 1_Y	0.000179738	0.0675046	0.23434	0.388273	0.53978	0.729224	0.929799	0.880859	0.839076	0.788785
		EXP 2_Y	0.00266601	0.102223	0.316932	0.510777	0.672686	0.755543	0.846047	0.83795	0.864026	0.887771
		EXP 3_Y	0.00703991	0.0746957	0.237674	0.466809	0.653309	0.761219	0.967233	0.924061	0.841777	0.809654
		n	3	3	3	3	3	3	3	3	3	3
		Avg	0.00329522	0.0814744	0.262982	0.455286	0.621925	0.748662	0.91436	0.880957	0.848293	0.828737
		s.d	0.0034731	0.0183249	0.0467514	0.0620591	0.0717964	0.0170713	0.0620509	0.0430557	0.0136921	0.0521792
		n, number of biologically independent samples; Avg, average; s.d, standard deviation
		NucCse4/H2B bound to CBF3
		CBF3 [μM]_X	0	0.106	0.212	0.318	0.424	0.53	0.636	0.795	1.06
		EXP 1_Y	0.00504851	0.0627789	0.233964	0.308273	0.391273	0.458582	0.630354	0.743959	0.685519
		EXP 2_Y	0.029278	0.236602	0.339529	0.456212	0.482057	0.499381	0.540417	0.584358	0.682503
		EXP 3_Y	0.0102378	0.179753	0.275265	0.382242	0.465254	0.463533	0.567365	0.675355	0.679365
		n	3	3	3	3	3	3	3	3	3
		Avg	0.0148548	0.159711	0.282919	0.382242	0.446195	0.473832	0.579378	0.667891	0.682462
		s.d	0.0127575	0.0886278	0.053197	0.0739695	0.0482999	0.0222642	0.0461565	0.0800618	0.00307752
		n, number of biologically independent samples; Avg, average; s.d, standard deviation
Figure S2g
Figure S2h

## Sheet: Figure S4
Figure S4f
